# Supplementary material for: Optimized photo-stimulation of halorhodopsin for long-term neuronal inhibition
Source: BMC Biol. 2019 Nov 27;17:95. doi: 10.1186/s12915-019-0717-6 (PMC6882325; doi:10.1186/s12915-019-0717-6)
Supplement: Supplementary file 3 — Additional file 3. Raw data values used for statistical comparisons. [file 12915_2019_717_MOESM3_ESM.xlsx]

## Sheet: Raw data
Additional file 3: Raw data values used for statistical comparisons
Raw data for Figure 1
Figure 1C
Condition	Time	Recovery A2/A1 (n=7 cells)
	s	%	%	%	%	%	%	%
Control	15	11.246	13.075	12.542	5.46	19.271	6.368	-1.862
	30	32.004	32.195	28.276	30.326	33.137	30.679	29.995
	45	50.086	47.145	50.011	41.813	48.666	45.084	52.166
	60	61.226	65.886	67.493	54.275	58.178	54.627	59.008
	75	74.281	79.151	77.551	76.361	68.465	64.383	60.883
	Time	Recovery A2/A1 (n=8 cells)
	s	%	%	%	%	%	%	%	%
Rescue	15	53.23	51.604	51.144	37.134	50.019	44.202	47.656	45.909
	30	72.341	69.612	67.066	52.971	62.955	66.957	64.497	67.486
	45	79.33	79.539	77.053	64.38	74.335	75.121	75.951	73.151
	60	88.677	82.569	85.309	86.014	84.065	82.819	82.943	81.81
	75	91.006	92.21	93.431	84.992	91.561	79.9	81.607	86.637
Figure 1D
Condition	Inactivation	Recovery tau
	%	s
Control	57.359	51.3889
	76.193	48.2319
	53.3376	47.1299
	69.7708	53.2963
	59.371	65.5552
	72.6272	61.1871
	45.6836	51.7516
	Inactivation	Recovery tau
	%	s
Rescue	78.213	34.0489
	79.236	36.9788
	70.9154	35.9214
	47.7798	40.0664
	71.2522	39.4605
	55.7754	43.7961
	77.0724	45.2903
	72.8938	41.5391
Figure 1F
488 Laser Time	Recovery A2/A1 (n=11 cells)
ms	%	%	%	%	%	%	%	%	%	%	%
0	-13.0724	3.82736	-0.31356	5.1049	9.90565	11.0881	7.11243	5.75919	6.28088	5.82197	6.11217
200	26.9918	28.6108	26.4251	35.9949	33.3301	35.6029	34.0234	39.1102	39.6703	38.26	39.3624
400	44.5335	39.5399	40.0236	48.9547	43.5701	48.0264	41.8176	53.6139	52.7889	54.4726	53.6563
600	51.9055	52.3305	43.3575	55.3101	54.9545	58.5124	48.1985	64.9512	63.3972	61.6442	65.9884
800	54.6348	60.2253	51.7372	62.5117	56.5541	63.2448	61.8364	73.0471	71.2407	71.1573	72.3162
1000	66.8026	62.9211	64.9916	67.6311	67.3378	68.1817	66.5424	78.2083	76.6158	75.6037	77.37
1200	65.3208	64.0951	64.9615	78.2821	64.6092	72.438	68.1275	80.1895	81.6438	79.3048	83.0348
1400	82.5344	74.715	72.8745	82.3666	74.5733	78.9968	74.8323	84.5176	84.9628	81.962	86.5607
Figure 1H
488 Laser Power	Recovery A2/A1 (n=12 cells)
mW	%	%	%	%	%	%	%	%	%	%	%	%
0	-0.18333	0.9774	0.09581	-4.24504	8.75931	1.63494	-4.48313	7.66121	4.83311	6.52514	5.34982	7.42251
0.2	34.7075	20.0815	25.3319	21.6326	32.3758	24.6261	28.7294	34.5725	38.5235	40.6625	33.4434	40.2052
0.6	42.3943	40.778	41.4117	43.1814	45.0779	37.3464	50.6577	55.139	57.2191	57.5716	56.5026	58.3174
1.2	60.0615	50.4726	50.6606	46.3992	56.4741	46.9818	62.0066	63.9381	65.0095	65.395	62.8648	66.3341
1.8	60.6911	58.3112	58.4853	47.4484	58.1613	62.7484	55.8799	68.1879	71.1221	69.6465	58.6524	69.5222
3	67.5939	68.8038	65.6955	60.6249	65.1047	62.7594	60.9843	71.7687	72.6089	75.2345	78.6481	74.5865
5	80.0228	60.9611	68.7882	63.9964	61.4206	65.4896	70.2701	76.05	77.5091	79.9916	78.526	77.7352
6	72.9723	69.4384	73.1599	67.6277	69.7152	62.7294	69.4903	75.995	77.3891	76.3992	77.9155	78.8418
Raw data for Figure 2
Figure 2B
488 Power	Ilate / Ipeak (n=6 cells)
mW	%	%	%	%	%	%
0	16.6572	17.2773	21.0324	19.6703	31.4386	32.5663
0.2	29.9092	36.1443	32.502	36.9542	46.1766	45.4514
0.6	44.9802	50.2044	46.0316	55.8209	58.1621	56.674
1.2	56.8967	59.5418	56.5444	62.9369	67.1584	63.8773
1.8	63.1645	67.9232	59.1267	70.3305	66.5273	71.0641
3	65.2829	75.0138	65.1392	67.7419	75.2196	74.3226
5	74.2474	79.6632	68.0788	73.8741	76.8866	78.147
6	76.5877	79.0473	68.9782	76.7957	81.0729	77.7503
Figure 2D
Condition	Normalized Ilate
	%	%	%	%	%
Pulse 0.2 mW AveragePower	105.909	94.298	99.9757	104.922	98.4183
Pulse 3 mW AveragePower	106.22	102.907	99.3988	101.807
Pulse 0.2 mW PeakPower	67.604	71.254	71.0266	53.5144	54.2817
Pulse 3 mW PeakPower	49.9365	73.6365	71.1886	72.6913
Raw data for Figure 3
Figure 3B
594 Power	Normalized Ilate (n=7 cells)							488 Power	Normalized Ilate (n=7 cells)
mW	%	%	%	%	%	%	%	mW	%	%	%	%	%	%	%
1	100	100	100	100	100	100	100	1	141.793	89.1778	117.477	132.416	129.855	119.17	147.921
3	79.2784	97.9026	71.0657	69.505	87.0465	78.4503	81.1149	3	227.973	164.893	209.19	202.985	214.805	195.375	229.696
5	63.9217	82.6789	56.1791	54.8374	80.0688	63.8356	60.22	5	250.966	202.836	240.377	251.733	244.455	227.503	249.705
Figure 3C
594 Power	Normalized Ipeak (n=7 cells)							488 Power	Normalized Ipeak (n=7 cells)
mW	%	%	%	%	%	%	%	mW	%	%	%	%	%	%	%
1	100	100	100	100	100	100	100	1	36.9243	40.7529	42.889	43.0689	46.8602	46.542	45.8596
3	156.291	182.427	147.71	161.278	156.345	170.051	145.206	3	71.441	89.4788	82.9744	92.326	83.453	86.3269	76.9502
5	176.117	215.452	169.188	178.629	179.735	191.609	162.154	5	91.0875	114.831	94.3345	104.085	97.9388	102.555	91.9447
Figure 3D
594 Power	Ilate / Ipeak (n=7 cells)							488 Power	Ilate / Ipeak (n=7 cells)
mW	%	%	%	%	%	%	%	mW	%	%	%	%	%	%	%
1	34.7119	46.9982	33.6837	40.0036	35.7146	39.1081	31.299	1	133.298	102.844	92.263	122.991	98.9692	100.136	100.955
3	17.6076	25.2224	16.2058	17.2401	19.8844	18.0419	17.4842	3	110.768	86.6092	84.9212	87.9505	91.9282	88.5094	93.4272
5	12.5987	18.0354	11.1847	12.2807	15.9102	13.0291	11.6237	5	95.6389	83.0172	85.8308	96.7496	89.1435	86.7555	85.0024
Figure 3F
594 Power	488 Power	Normalized Ilate (n=9 cells)
mW	mW	%	%	%	%	%	%	%	%	%
5	0	100	100	100	100	100	100	100	100	100
4	1	359.702	598.468	439.948	246.814	457.835	272.206	278.246	445.997	199.526
3	2	397.04	666.616	513.374	269.316	533.698	289.015	313.687	509.131	222.115
2.5	2.5	389.761	700.311	528.613	259.646	551.583	281.47	309.86	511.229	222.205
2	3	389.178	660.639	504.611	274.723	539.675	281.82	305.399	495.34	214.605
1	4	394.212	642.025	466.969	215.796	469.2	250.774	290.098	478.865	186.242
0	5	286.362	510.546	354.281	187.275	398.564	181.273	232.991	399.908	142.996
Raw data for Figure 4
Figure 4B
Wavelength	Parameter	Normalized current (n=4 cells)
nm		%	%	%	%
590	Ipeak	100	100	100	100
532	Ipeak	51	48	51	68
473	Ipeak	16.8	21.2	17.3	30
590	Ilate	50	47	51	50
532	Ilate	39.5	38.5	41	50
473	Ilate	16.8	21.2	16.9	30
Figure 4C
Wavelength	Ilate / Ipeak (n=4 cells)
nm	%	%	%	%
590	50	47	51	50
532	77.4	81.3	80.3	73.5
473	100	100	97.7	100
Figure 4D
473 Power	Ilate / Ipeak		532 Power	Ilate / Ipeak		590 Power	Ilate / Ipeak
mW/mm2	Mean (%)	SEM (%)	mW/mm2	Mean (%)	SEM (%)	mW/mm2	Mean (%)	SEM (%)
0.44	100	0	0.44	97.6	1.6	0.32	99.2	0.8
1.46	99.8	0.2	1.46	87.4	2.2	0.61	91.8	3.1
1.88	99.1	0.6	1.88	78.8	1.2	1.58	69.9	2.5
2.66	97.8	1.3	2.66	74.4	3.5	1.84	54.4	1.5
5	96.2	1.8	5	66.4	4.9	2.61	51.9	1.5
6.66	94.4	2.1	6.66	58	6
Figure 4F
Time	Recovery A2/A1 (n=8 cells)								Mean recovery A2/A1	SEM
s	%	%	%	%	%	%	%	%	%	%
1	4.1	7.1	9.1	11.2	10.3	13.7	10	9.4	9.4	1
5	10.3	16.2	19.8	19.7	19.3	19.7	18.2	19.9	17.9	1.2
10	19	23.7	29.8	30.5	28.5	29.3	27.2	28.4	27.1	1.4
20	29.3	36	45.5	40.9	42.9	40.2	39.6	39.9	39.3	1.7
40	42.1	50	65.3	54.1	58.6	45	53.6	54.5	52.9	2.6
60	49.3	57.3	73.6	63.3	68.6	49.8	59.2	61.9	60.4	3
120	63.1	66.4	86	74.5	78.4	55.8	68.4	73.3	70.7	3.3
300	82.4	73.5	100	87.8	94.9	64.8	75.6	82.7	82.7	4.1
Figure 4H
Condition	Recovery A2/A1 (n=3 cells)
	%	%	%
Control	20.5	18.5	21.3
473 nm	30.7	27.8	28.9
400 nm	44.5	34	37.5
Figure 4J
Condition	Ilate / Ipeak (n=3 cells)
	%	%	%
590 nm	53.1	49.9	51
590 nm + 473 nm	60.8	56.4	54.8
590 nm + 400 nm	68	61.1	64
Figure 4L
Condition	Parameter	Normalized current (n=4 cells)
		%	%	%	%
473 nm	Ipeak	34.2	41.3	53	36.3
590 nm + 400 nm	Ipeak	100	100	100	100
532 nm + 400 nm	Ipeak	121	137	126	114
473 nm	Ilate	32.2	37.8	50	36.3
590 nm + 400 nm	Ilate	63	62.1	68.8	65.7
532 nm + 400 nm	Ilate	113	137	124	109
Figure 4M
Condition	Ilate / Ipeak (n=4 cells)
	%	%	%	%
473 nm	94.2	91.5	94.3	100
590 nm + 400 nm	63	62.1	68.8	65.7
532 nm + 400 nm	93.4	100	98.4	95.6
Raw data for Figure 5
Figure 5A
Condition	Ilate / Ipeak (n=6 cells)
	%	%	%	%	%	%
pH 5.6	57.2	51.4	61.4	65.3	66.2	58.9
pH 7.6	51.6	45.1	53.6	56.8	52.2	50.9
pH 9.6	10	10.3	4.5	9.9	5	4.3
Figure 5B
Condition	Ilate / Ipeak (n=6 cells)
	%	%	%	%	%	%
6 mM	14.5	19.4	14.8	20.1	19.2	17.3
16 mM	22.5	29.9	23.8	28.9	28.9	28.7
60 mM	39.3	40.7	37.5	45.9	48.8	49.3
121 mM	50.3	45	44.8	55	53.7	55.4
Figure 5C
	pH 5.6		pH 7.6		pH 9.6
Time	Mean recovery	SEM	Mean recovery	SEM	Mean recovery	SEM
s	%	%	%	%	%	%
1	14	2.1	9.4	1	1.4	0.2
5	27.1	2.9	17.9	1.2	2.9	0.5
10	37.2	3.4	27.1	1.4	4.2	0.3
20	53.5	4.6	39.3	1.7	7.2	0.8
40	70.7	4.6	52.9	2.6	12.1	0.9
60	78.1	5.4	60.4	3	17.4	1.4
120	82.4	5.5	70.7	3.3	28.5	2.2
300	87.3	5.8	82.7	4.1	51.1	3.3
Figure 5D
	6 mM		16 mM		60 mM		121 mM
Time	Mean recovery	SEM	Mean recovery	SEM	Mean recovery	SEM	Mean recovery	SEM
s	%	%	%	%	%	%	%	%
1	2	0.4	2.7	0.5	4.7	0.8	9.7	0.7
5	4.2	0.5	6.5	0.8	13	0.8	19.3	0.7
10	6.1	0.6	8.9	0.9	19	1.3	29	0.5
20	10.1	0.7	14.7	0.8	29.7	1.3	41.6	1
40	15.4	1	21.3	1	43.5	1.5	57.3	1.7
60	18.3	1.3	25.9	0.5	50.3	1.7	66.7	1.7
120	26.8	1.8	34.5	1.5	60.5	2	77.1	1.9
300	42.2	3.7	53.4	2.9	78.5	2.6	89.8	2.1
Figure 5E
	-100 mV		-40 mV		20 mV
Time	Mean recovery	SEM	Mean recovery	SEM	Mean recovery	SEM
s	%	%	%	%	%	%
1	6.8	0.8	10.3	1.5	9.6	1.3
5	15.5	0.7	20.9	1.7	20.7	1.2
10	25.4	1.1	28.3	1.7	28.1	1.3
20	38.2	1.6	43.3	2.1	42	1.6
40	52.7	1.6	60.9	2.6	56.9	2.6
60	62.4	2.8	68.9	2.2	65	3.4
120	69.8	2.9	80.5	2.6	74.2	3.8
300	75.5	2.1	87.6	3.1	86.5	4.9
Raw data for Figure 6
Figure 6B
Condition	Test pulse #	AP count (n=10 cells)
		[]	[]	[]	[]	[]	[]	[]	[]	[]	[]
Control	1	11	10	3	1	9	10	1	6	15	7
	2	9	10	4	2	7	10	1	6	13	6
	3	9	10	7	2	6	10	1	4	14	5
	4	9	9	5	3	6	11	1	2	13	10
	5	7	10	4	1	6	9	2	2	11	7
	6	9	10	4	2	8	11	0	3	11	7
594 nm	1	0	0	0	0	0	0	0	0	0	0
	2	8	7	3	1	6	12	3	0	7	4
	3	9	8	4	1	7	10	2	1	6	8
	4	11	8	5	1	6	8	2	2	7	11
	5	9	9	7	1	5	14	1	1	5	12
	6	11	9	3	1	7	13	2	2	7	12
488 nm	1	0	0	0	0	1	1	0	0	0	0
	2	1	0	0	0	0	0	0	0	0	0
	3	0	0	0	0	0	0	0	0	0	0
	4	0	0	0	0	0	0	0	0	0	0
	5	0	0	0	0	0	0	0	0	0	0
	6	0	0	0	0	0	0	0	0	0	0
Figure 6C
Condition	Time	Membrane potential (n=10 cells)
	ms	mV	mV	mV	mV	mV	mV	mV	mV	mV	mV
Control	1000	-60.1104	-63.7535	-60.7287	-63.371	-63.0379	-61.5803	-62.7895	-63.7297	-64.0638	-61.4882
	4628.3	-62.9143	-63.3745	-61.6944	-62.0034	-63.7923	-61.4151	-63.3169	-62.661	-62.4097	-62.5784
	4900	-62.3331	-63.2788	-59.8526	-62.3054	-63.4569	-63.1035	-62.9916	-63.4906	-61.9295	-61.2936
	14900	-60.5559	-62.9602	-62.2433	-62.7117	-63.4945	-61.4058	-63.2816	-63.6906	-62.9359	-62.3855
	24900	-61.8453	-64.4474	-59.3477	-63.7013	-62.7102	-63.9493	-61.315	-63.5796	-63.3873	-61.1231
	34900	-61.0817	-62.5187	-63.3929	-63.208	-63.9522	-61.433	-63.195	-64.2359	-63.1685	-62.1836
	44900	-60.5951	-64.5596	-61.3595	-63.9963	-64.9589	-63.004	-60.9366	-64.2337	-63.4466	-61.5835
	54900	-60.6403	-65.1562	-63.7459	-63.0676	-63.7839	-63.2362	-61.9959	-64.7107	-63.7273	-62.111
	80000	-60.8714	-65.6848	-57.5934	-63.5296	-63.9593	-63.3739	-63.5196	-64.4461	-62.817	-60.8042
594 nm	1000	-62.0472	-63.2167	-61.4733	-62.2148	-62.6284	-61.4316	-63.7709	-62.1871	-63.7238	-62.9073
	4628.3	-77.307	-89.9635	-84.1079	-78.114	-82.1138	-85.8355	-80.8294	-71.9566	-78.6787	-78.3665
	4900	-74.3294	-81.4464	-80.9451	-75.2999	-75.4584	-80.5617	-78.5137	-70.578	-74.5476	-75.83
	14900	-64.7347	-67.7005	-66.3537	-64.5358	-66.5075	-65.9282	-67.6431	-65.3922	-66.286	-67.6801
	24900	-64.2663	-66.7124	-64.303	-64.2743	-65.2647	-64.6147	-67.3818	-64.7735	-66.1872	-65.3798
	34900	-63.4458	-66.499	-66.6844	-63.5917	-65.9961	-64.2053	-64.7429	-64.288	-65.0557	-64.5598
	44900	-62.7174	-67.5073	-58.7553	-64.2207	-65.7169	-65.3063	-65.9533	-63.9069	-65.3596	-64.7047
	54900	-62.6911	-65.9357	-61.1824	-65.0818	-64.9159	-64.1989	-65.8017	-63.6426	-65.471	-65.0845
	80000	-59.6632	-63.6014	-60.7115	-62.2159	-64.1707	-63.5488	-62.9548	-62.8002	-63.9867	-63.0261
488 nm	1000	-62.9997	-63.9505	-62.2414	-62.74	-62.8826	-62.6587	-61.6469	-64.3883	-63.6673	-62.096
	4628.3	-71.9409	-79.4222	-67.597	-71.3165	-75.1891	-75.3425	-69.196	-69.7997	-70.0877	-68.5235
	4900	-71.4403	-76.845	-68.8413	-70.8461	-72.857	-75.4986	-69.3477	-69.0443	-69.1767	-68.4514
	14900	-70.7205	-73.665	-67.7208	-70.3278	-70.3533	-74.8017	-69.2584	-69.7097	-69.7201	-68.4257
	24900	-70.7268	-73.5399	-68.1605	-70.0169	-72.0376	-73.1427	-69.3525	-70.0686	-69.9962	-69.4581
	34900	-69.0376	-74.4831	-67.8902	-70.92	-72.0495	-74.4536	-69.8304	-70.5346	-70.489	-69.2542
	44900	-72.3001	-73.393	-67.5566	-70.5305	-72.346	-76.0525	-69.7778	-70.305	-70.6486	-69.279
	54900	-68.6772	-73.0995	-67.8718	-68.8931	-72.7124	-75.4765	-71.2642	-70.5447	-71.1221	-69.459
	80000	-59.3081	-65.3129	-61.465	-62.5711	-67.519	-67.3502	-63.9177	-65.6273	-68.0348	-62.7971
Raw data for Figure 7
Figure 7B
Condition	Parameter	Membrane potential (n=7 cells)
		mV	mV	mV	mV	mV	mV	mV
Control	Vrest	-87.4083	-78.8165	-85.3717	-87.4867	-88.1234	-96.0133	-90.9488
After 488 nm 30 s	Vrest	-85.4857	-77.3302	-86.015	-87.5679	-87.7247	-95.401	-91.1465
Control	Vpeak	-60.1066	-66.3481	-64.4536	-68.1595	-64.7243	-83.4808	-71.2934
After 488 nm 30 s	Vpeak	-60.2374	-61.8323	-62.9516	-66.5755	-63.0379	-80.266	-70.6611
Figure 7D
Condition	Parameter	Membrane potential (n=13 cells)
		mV	mV	mV	mV	mV	mV	mV	mV	mV	mV	mV	mV	mV
Control	Vrest	-87.2335	-88.0708	-79.9682	-87.7461	-88.4317	-78.4226	-84.8888	-81.054	-84.8047	-78.7399	-89.1498	-82.652	-82.4486
After 488 nm 120 s	Vrest	-84.5866	-86.3003	-81.4662	-87.0165	-86.2513	-77.7965	-83.0795	-79.3838	-86.1834	-79.4303	-89.5969	-81.6396	-82.9747
Control	Vpeak	-64.3226	-75.8921	-62.2611	-71.0189	-69.1898	-58.4002	-57.3238	-61.8419	-64.5008	-68.0053	-65.927	-65.6383	-61.3632
After 488 nm 120 s	Vpeak	-53.5798	-63.1765	-57.6035	-62.7253	-62.5339	-52.8642	-51.7676	-54.6824	-59.3511	-58.2942	-62.852	-58.3336	-54.6441
Figure 7F
Condition	Parameter	Membrane potential (n=10 cells)
		mV	mV	mV	mV	mV	mV	mV	mV	mV	mV
Control	Vrest	-75.5857	-80.5467	-83.0384	-83.2673	-77.6213	-93.1675	-88.9687	-83.2288	-79.6033	-94.101
After 594 nm 120 s	Vrest	-76.9596	-80.7149	-81.0545	-83.5621	-78.058	-91.7697	-89.3791	-82.5986	-83.3648	-92.1023
Control	Vpeak	-65.4428	-61.6606	-63.5482	-63.7139	-68.2562	-78.1587	-63.5193	-63.9378	-57.0964	-70.273
After 594 nm 120 s	Vpeak	-62.5364	-59.0905	-62.4481	-64.0651	-67.4899	-79.1698	-66.1543	-64.5167	-61.7775	-68.5571
Raw data for Figure S1
Figure S1B
Condition	Parameter	Current (n=5 cells)
		pA	pA	pA	pA	pA
594 nm	Ipeak	33.2465	29.211	9.63357	14.8936	35.5602
594 nm & 488 nm	Ipeak	26.1639	20.2478	6.2774	9.6546	26.0454
594 nm	Ilate	1.10568	2.13154	0.92379	4.801	0.88425
594 nm & 488 nm	Ilate	20.2167	15.852	4.88795	9.3536	21.2429
Figure S1C
Condition	Parameter	Current (n=5 cells)
		%	%	%	%	%
594 nm	Ilate/Ipeak	3.326	7.297	9.589	32.235	2.487
594 nm & 488 nm	Ilate/Ipeak	77.269	78.29	77.866	96.882	81.561
Raw data for Figure S2
Figure S2C
Condition (under Bumetanide)	Burst count per bin (n=4 cells)
	[]	[]	[]	[]
before stim	0.04	0.72	0	0.64
after stim	3	6	4.5	3.5
Figure S2F
Condition	EPSC frequency (n=6 cells)
	Hz	Hz	Hz	Hz	Hz	Hz
pre stim	1.19333	0.98	2.65667	1.55667	0.65	1.20333
early post stim	1.24	0.93667	2.47	1.80667	0.83667	1.75333
late post stim	1.18667	0.99333	2.79	1.98667	0.64333	1.25667
